# Supplementary material for: Novel method for prediction of combinatorial phase-variable gene expression states
Source: MethodsX. 2023 Sep 22;11:102392. doi: 10.1016/j.mex.2023.102392 (PMC10561117; doi:10.1016/j.mex.2023.102392)
Supplement: Supplementary file 2 [file mmc2.zip › mmc2.txt]

Contents

Algorithm_V1.1.py
for_algorithm_input.csv
in_silico_analysis.py
in_vitro_data_comp.py
Read_Me.txt


## Algorithm_V1.1.py

Contains the sweep - colony correction algorithm only

## for_algorithm_input.csv

Contains the in vitro data used in the sweep - colony report and can be used as a template for other work

## in_silico_analysis.py

The code used to generate the in silico analysis.

## in_vitro_data_comp.py

The code used to generate the in vitro analysis

## Read_Me.txt

A readme for proper working of the correction alogrithm with own data 

## Analysed Sweep analysis 

Anaylsed sweep data for each of the 5 genes across 3 triplicates. 
