# Supplementary material for: Novel method for prediction of combinatorial phase-variable gene expression states
Source: MethodsX. 2023 Sep 22;11:102392. doi: 10.1016/j.mex.2023.102392 (PMC10561117; doi:10.1016/j.mex.2023.102392)
Supplement: Supplementary file 3 [file mmc3.zip › mmc3.csv]

	cj0685	cj1326	cj0031	cj0045	cj1342	cj0628
Sweep	88.3823778	0	6.780410551	16.01834016	25.25460306	63.02723839
A01	1	0	0	0	0	1
A02	1	0	0	0	0	1
A03	0	0	0	0	1	1
A04	1	0	0	0	0	1
A05	1	0	0	0	1	0
A06	0	0	0	0	0	1
A07	1	0	0	0	0	1
A08	0	0	0	1	0	1
A09	0	0	0	1	0	1
A10	0	0	0	0	0	1
A11	1	0	0	0	0	1
A12	1	0	1	0	0	1
B01	1	0	0	0	0	1
B02	1	0	0	0	0	1
B03	1	0	0	0	1	1
B04	1	0	0	1	0	1
B05	1	0	0	0	0	1
B06	1	0	1	0	0	1
B07	0	0	0	0	1	1
B08	1	0	0	0	1	1
B09	1	0	0	0	0	1
B10	1	0	0	0	1	1
B11	1	0	0	0	0	1
B12	1	0	0	0	0	0
C01	1	0	0	0	0	1
C02	1	0	0	0	0	1
C03	1	0	0	0	0	1
C04	0	0	0	1	0	1
C05	1	0	0	0	0	1
C06	1	0	0	0	0	1
C07	1	0	0	0	0	1
C08	1	0	0	0	0	1
C09	0	0	0	1	1	1
C10	1	0	0	0	0	1
C11	0	0	0	0	0	1
C12	1	0	0	0	1	1
D01	0	0	0	0	0	1
D02	1	0	0	0	0	1
D03	1	0	0	0	1	1
D04	1	1	0	0	0	1
D05	1	0	0	0	0	1
D06	0	0	0	0	0	1
D07	1	0	1	0	0	1
D08	1	0	0	0	0	1
D09	0	0	0	0	0	1
D10	1	0	0	0	0	1
D11	1	0	0	0	0	1
D12	1	0	0	0	0	0
E01	1	0	0	0	0	1
E02	1	0	0	0	0	1
E03	1	0	0	0	0	1
E04	0	0	0	0	0	1
E05	1	0	0	1	0	1
E06	1	0	0	0	0	1
E07	0	0	0	1	0	1
E08	1	0	1	0	0	1
E09	1	0	0	1	0	1
E10	1	0	0	0	0	1
E11	0	0	0	0	0	1
E12	0	0	0	1	1	1
F01	0	0	0	1	0	1
F02	1	0	0	0	0	1
F03	1	0	0	0	0	1
F04	0	0	0	1	0	1
F05	1	0	0	0	0	1
F06	1	0	0	0	0	1
F07	0	0	0	1	0	1
F08	1	0	0	0	0	1
F09	1	0	0	0	1	1
F10	1	0	0	0	1	0
F11	0	0	0	0	0	1
F12	1	0	0	0	0	1
G01	0	1	0	0	0	0
G02	0	0	0	1	0	1
G03	1	0	0	0	0	1
G04	0	N	0	1	1	1
G05	0	0	0	0	0	1
G06	1	0	0	0	0	1
G07	1	0	0	1	0	1
G08	0	0	0	0	0	1
G09	1	0	0	0	1	1
G10	1	0	0	0	0	1
G11	0	0	0	0	0	1
G12	1	0	0	0	0	1
H01	0	0	1	1	0	1
H02	0	0	0	0	0	1
H03	0	0	0	0	0	1
H04	0	0	0	0	0	1
H05	1	0	0	0	0	1
H06	1	0	0	0	0	1
H07	0	0	0	1	0	1
H08	1	0	0	1	1	1
H09	0	0	0	0	0	1
H10	1	0	0	0	1	1
H11	1	0	0	0	0	1
H12	1	0	0	0	0	1
A01	N	N	N	N		N
A02	1	0	0	1	0	1
A03	1	0	0	0	0	1
A04	1	0	0	0	0	1
A05	1	0	0	0	0	1
A06	1	0	0	1	0	1
A07	1	0	0	0	1	0
A08	1	0	0	0	1	1
A09	1	0	1	0	0	1
A10	0	0	0	0	0	1
A11	1	0	0	0	0	1
A12	1	0	0	0	1	0
B01	N	N	N	N	N	N
B02	1	0	0	0	0	1
B03	1	0	0	0	0	1
B04	1	0	0	0	1	1
B05	1	0	0	0	0	1
B06	1	N	0	0	0	1
B07	1	0	0	1	0	0
B08	1	0	0	0	0	1
B09	1	0	0	1	0	0
B10	1	0	0	0	0	1
B11	1	0	0	0	0	1
B12	1	0	0	0	0	0
C01	1	0	0	0	0	1
C02	1	0	0	0	0	1
C03	1	0	0	0	0	1
C04	1	0	0	0	0	1
C05	1	0	0	0	0	1
C06	1	0	0	1	0	1
C07	1	0	0	0	0	1
C08	1	0	0	0	0	0
C09	1	0	0	1	0	0
C10	1	0	0	0	0	1
C11	1	0	0	1	0	0
C12	1	0	0	0	0	1
D01	1	0	0	1	0	0
D02	1	0	0	0	0	0
D03	1	0	0	0	0	1
D04	1	0	0	1	0	1
D05	N		N	N		N
D06	1	0	0	0	0	1
D07	1	0	0	0	1	1
D08	1	0	0	0	0	1
D09	1	0	0	0	0	0
D10	1	0	0	0	0	1
D11	1	0	0	0	0	0
D12	1	0	0	0	0	0
E01	1	0	0	1	0	0
E02	1	0	0	0	0	1
E03	1	0	0	0	0	0
E04	1	0	0	0	1	1
E05	1	0	1	0	0	1
E06	1	0	0	0	0	N
E07	1	0	0	0	1	1
E08	1	0	0	0	0	1
E09	1	0	0	0	0	0
E10	1	0	0	0	1	1
E11	1	0	0	0	0	1
E12	1	0	0	0	0	0
F01	0	0	0	0	1	1
F02	1	0	0	0	0	0
F03	1	0	0	1	0	0
F04	1	0	0	0	0	1
F05	1	0	0	0	0	1
F06	1	0	0	0	0	1
F07	1	0	0	0	0	1
F08	1	N	0	0	0	1
F09	1	0	1	0	1	0
F10	1	0	0	0	0	1
F11	1	0	0	1	1	0
F12	1	0	0	0	1	1
G01	1	0	0	0	0	0
G02	1	0	0	1	0	1
G03	1	0	0	0	1	1
G04	1	0	0	0	0	1
G05	1	0	0	0	0	1
G06	1	0	0	0	1	0
G07	1	0	0	0	0	1
G08	1	0	0	0	0	0
G09	1	0	0	0	0	1
G10	1	0	0	0	1	1
G11	1	0	0	0	0	0
G12	1	0	0	0	1	1
H01	1	0	0	0	0	1
H02	0	0	0	0	0	0
H03	1	0	0	1	1	0
H04	1	0	0	0	0	0
H05	1	0	0	0	1	0
H06	1	0	0	0	0	0
H07	1	0	0	1	0	0
H08	1	0	0	0	0	1
H09	1	0	0	0	0	1
H10	0	0	0	0	1	1
H11	1	0	0	1	0	1
H12	1	0	0	0	1	1
A01	N	N	N	N		N
A02	1	0	0	0	1	0
A03	1	0	0	1	0	0
A04	1	0	0	0	0	1
A05	1	0	0	0	0	1
A06	1	0	0	1	0	0
A07	1	0	0	0	0	1
A08	1	0	0	0	1	1
A09	1	0	0	0	1	0
A10	1	0	0	0	0	0
A11	1	0	0	1	0	0
A12	1	0	1	0	1	1
B01	N	N	N	N		N
B02	0	N	0	1	0	1
B03	1	0	0	0	0	0
B04	1	0	0	0	0	1
B05	1	0	0	0	0	1
B06	1	0	0	0	0	1
B07	1	0	0	0	1	0
B08	1	0	0	0	0	0
B09	1	0	0	0	0	1
B10	1	0	0	0	0	0
B11	1	0	0	0	0	0
B12	1	0	0	0	0	1
C01	1	0	0	1	0	0
C02	1	0	0	0	1	0
C03	1	0	0	0	0	1
C04	1	0	0	0	0	0
C05	1	0	0	0	0	0
C06	1	0	0	0	0	1
C07	1	0	0	1	0	0
C08	1	0	0	1	0	0
C09	1	0	0	1	1	0
C10	1	0	0	0	0	1
C11	1	0	0	1	0	0
C12	1	0	0	0	0	0
D01	1	0	0	0	1	1
D02	1	0	0	1	0	0
D03	1	0	0	0	0	1
D04	1	0	0	0	0	1
D05	1	0	0	0	0	1
D06	1	0	0	0	0	1
D07	1	0	0	0	0	1
D08	1	0	0	0	0	1
D09	1	0	0	0	0	1
D10	1	0	0	0	1	0
D11	1	0	0	0	0	1
D12	1	0	0	1	1	0
E01	1	0	0	1	0	1
E02	1	0	0	0	0	0
E03	1	0	0	1	0	1
E04	1	0	0	0	0	1
E05	1	N	1	N	0	N
E06	1	0	0	1	0	0
E07	1	0	0	0	1	1
E08	1	0	0	0	0	1
E09	1	0	0	0	0	1
E10	1	0	0	0	0	0
E11	1	0	0	0	0	1
E12	1	0	0	1	0	0
F01	1	0	0	1	1	0
F02	1	0	0	0	0	1
F03	1	0	0	0	0	1
F04	1	0	0	0	0	0
F05	1	0	0	0	0	0
F06	1	0	0	0	1	1
F07	1	0	0	0	0	1
F08	1	0	0	1	1	0
F09	1	0	0	0	1	0
F10	0	0	0	0	1	1
F11	1	0	1	0	1	1
F12	1	0	0	1	0	0
G01	1	0	0	0	0	1
G02	1	0	0	0	1	1
G03	1	0	0	0	0	1
G04	1	0	0	0	0	0
G05	1	N	1	N	N	N
G06	1	0	0	0	0	1
G07	1	0	0	1	0	1
G08	1	0	0	1	0	0
G09	1	0	0	0	0	0
G10	1	0	0	0	1	0
G11	1	0	0	0	0	0
G12	1	0	0	1	1	1
H01	1	0	0	1	1	0
H02	1	0	0	0	1	1
H03	1	0	0	0	0	0
H04	1	0	0	0	0	1
H05	1	0	0	0	1	1
H06	1	0	0	0	0	1
H07	1	0	0	0	1	0
H08	1	0	0	0	1	0
H09	1	0	0	1	0	0
H10	1	0	0	0	0	1
H11	1	0	0	0	0	1
H12	1	0	0	0	1	1
