# Supplementary material for: Novel method for prediction of combinatorial phase-variable gene expression states
Source: MethodsX. 2023 Sep 22;11:102392. doi: 10.1016/j.mex.2023.102392 (PMC10561117; doi:10.1016/j.mex.2023.102392)
Supplement: Supplementary file 4 [file mmc4.zip › mmc4.py]

import os
import sys
import itertools
import random
#from scipy.stats import ks_2samp
import math
#import scipy
#from scipy.stats import entropy


def phasome(A):
	E = []
	for B in A:
		C = ""
		for D in B:
			C = C + str(D)
		E.append(C)
	return E

def normalise(A):
	B = []
	if sum(A) != 0:
		for i in A:
			B.append(i/sum(A))
	else:
		B = A
	return B

def to_string(A):
	B = []
	for i in A:
		B.append(str(i))
	return B

def to_float(A):
	B = []
	for i in A:
		B.append(float(i))
	return B

def ON_Ratio(dist,phasomes):
	ON_Dist = []

	for gene in range(0,len(phasomes[0])):
		pos = 0			
		ON = 0
		OFF = 0
		for p in phasomes:
			if p[gene] == "1":
				ON = ON + dist[pos]
			pos = pos + 1
		ON_Dist.append(ON)

	return ON_Dist


def manhattan(a, b):
	var = 0
	for i in range(0,len(a)):
		if a[i] == b[i]:
			var = var + 1
	return var


def gene_adjusted(previous_sweep,Sweep_Aim):
	squared_diff = []
	pos = 0 
	
	for gene in previous_sweep:
		squared_diff.append(math.sqrt((gene - Sweep_Aim[pos])**2))

		pos = pos + 1

	adjustment =  Sweep_Aim[squared_diff.index(max(squared_diff))] - previous_sweep[squared_diff.index(max(squared_diff))]

	direction = ""
	if adjustment < 0:
		direction = "decrease"
	else:
		direction = "increase"

	output = [squared_diff.index(max(squared_diff)), adjustment, direction]

	return output


def genes_to_swap(corrected_distributions, Phasotypes, correction):

	current_phasotypes = []

	pos = 0
	for i in corrected_distributions:
		if 0 < i:
			current_phasotypes.append(Phasotypes[pos])
		pos = pos + 1


	present_adjust = []
	to_adjust = []

	for i in current_phasotypes:
		if correction[-1] == "increase":
			if i[correction[0]] == "0":
				present_adjust.append(i)
				to_adjust.append(i[:correction[0]] + "1" + i[correction[0] + 1:])	
		if correction[-1] == "decrease":
			if i[correction[0]] == "1":
				present_adjust.append(i)
				to_adjust.append(i[:correction[0]] + "0" + i[correction[0] + 1:])

	return present_adjust, to_adjust

def normalise_adjustment(present_adjust,to_adjust,previous_distribution,Phasotypes,correction):

	value_present = []
	pos = 0
	for p in Phasotypes:
		if p in present_adjust:
			value_present.append(previous_distribution[pos])

		pos = pos + 1

	normalised_value_present = []

	for i in normalise(value_present):
		normalised_value_present.append(correction[1]*i)
	
	return normalised_value_present

def correct_dist(present_adjust,to_adjust,previous_distribution,Phasotypes,correction,normalised_value_present):

	adjusted_distribution = []
	
	pos = 0 

	for phase in Phasotypes:
		if phase in present_adjust:
			if correction[-1] == "increase":
				new_value = previous_distribution[Phasotypes.index(phase)] - normalised_value_present[present_adjust.index(phase)]
				adjusted_distribution.append(new_value)
			elif correction[-1] == "decrease":
				new_value = previous_distribution[Phasotypes.index(phase)] + normalised_value_present[present_adjust.index(phase)]
				adjusted_distribution.append(new_value)

		elif phase in to_adjust:
			if correction[-1] == "increase":
				new_value = previous_distribution[Phasotypes.index(phase)] + normalised_value_present[to_adjust.index(phase)]
				adjusted_distribution.append(new_value)
			elif correction[-1] == "decrease":
				new_value = previous_distribution[Phasotypes.index(phase)] - normalised_value_present[to_adjust.index(phase)]
				adjusted_distribution.append(new_value)

		else:
			adjusted_distribution.append(previous_distribution[Phasotypes.index(phase)])

	return adjusted_distribution


def parsimony_algorithm(Distribution, Sweep_Aim, Phasotypes):

	corrected_sweeps = [ON_Ratio(Distribution,Phasotypes)]
	corrected_distributions = [Distribution]
	iterations = 100


	for iteration in range(0, iterations):
		previous_sweep = corrected_sweeps[-1]
		previous_distribution = corrected_distributions[-1]

		correction = gene_adjusted(previous_sweep,Sweep_Aim)

		present_adjust, to_adjust = genes_to_swap(previous_distribution, Phasotypes, correction)
	
		normalised_value_present = normalise_adjustment(present_adjust,to_adjust,previous_distribution,Phasotypes,correction)
		
		adjusted_distribution = correct_dist(present_adjust,to_adjust,previous_distribution,Phasotypes,correction,normalised_value_present)


		corrected_distributions.append(adjusted_distribution)
		corrected_sweeps.append(ON_Ratio(adjusted_distribution,Phasotypes))
		for i in adjusted_distribution:
			if i < -0.01 or 1.01 < i:
				print("ERROR outside of frame detected in iteration: " + str(iteration))
				break
		if sum(adjusted_distribution) < -0.01 or 1.01 < sum(adjusted_distribution):
			print("ERROR outside of frame detected in iteration: " + str(iteration))
			break


	return corrected_sweeps, corrected_distributions


### Write method to analysis results here

#(Distribution, Sweep_Aim, Phasotypes)


def Find_Missing_Data(Dist_Input, Missing_Data, Phasotypes):

	# wieght = distance * ratio
	threshold = 2
	
	threshold_missing = []

	for i in Missing_Data:
		if len(i) != 0 and i.count("N") < len(i)*threshold:
			threshold_missing.append(i)

	Ratios = []
	for i in normalise(Dist_Input):
		Ratios.append(i + 1)
	corrected_missing = []

	for value in threshold_missing:
		Distances = []
		for p in Phasotypes:
			Distances.append(manhattan(value,p))

		weighted = []
		
		for d in range(0,len(Distances)):
			weighted.append(Distances[d]*Ratios[d])

		corrected_missing.append(Phasotypes[weighted.index(max(weighted))])


	for correct in corrected_missing:
		Dist_Input[Phasotypes.index(correct)] = Dist_Input[Phasotypes.index(correct)] + 1

	return Dist_Input


def run_algorithm(file, output_file):


	Input_file = open(file).read().split("\n")

	Phasotype = phasome(list(itertools.product([0, 1], repeat=len(Input_file[0].split(",")[1:]))))

	Sweep = []
	for i in to_float(Input_file[1].split(",")[1:]):
		if i == "0":
			Sweep.append(1/100000000)
		else:
			Sweep.append(i/100)


	Distribution = [0]*len(Phasotype)
	Missing  = []
	for line in Input_file[2:]:
		l = line.split(",")
		phasotype = "".join(l[1:])
		if phasotype in Phasotype:
			Distribution[Phasotype.index(phasotype)] = Distribution[Phasotype.index(phasotype)] + 1
		elif phasotype not in Phasotype and len(phasotype) != 0:
			Missing.append(phasotype)
	if len(Missing) != 0:
		error_correct_distribution = Find_Missing_Data(Distribution, Missing,Phasotype)
		Distribution = error_correct_distribution
	ratio_of_phasotypes = normalise(Distribution)
	corrected_sweeps, corrected_distributions = parsimony_algorithm(ratio_of_phasotypes,Sweep, Phasotype)


	Output_file = open(output_file,"w")

	Output_file.write("Corrected Colony Sweep," + ",".join(to_string(corrected_sweeps[-1])) + "\n") 
	Output_file.write("Phasotypes," + ",".join(Phasotype) + "\n")
	Output_file.write("Corrected Distribution," + ",".join(to_string(corrected_distributions[-1])))
	Output_file.close()


if len(sys.argv) == 3:
	run_algorithm(sys.argv[1], sys.argv[2])
else:
	print("Please provide a valid Input file and Output File")


import File_Formatter


from scipy.spatial import distance

No_Genes = 6

Phasomes = phasome(list(itertools.product([0, 1], repeat=No_Genes)))

def random_sampling(data, samples):
	
	to_draw_from = [1]

	for i in data[0][:-1]:
		to_draw_from.append(1 + to_draw_from[-1])

	sampled_outputs = []

	for run in data:
		dist = [0]*len(to_draw_from)
		sampled_pop = random.choices(to_draw_from, weights=run, k=samples)
		for i in sampled_pop:
			dist[to_draw_from.index(i)] = dist[to_draw_from.index(i)] + 1
		sampled_outputs.append(normalise(dist))

	return sampled_outputs

def zero_removal(A):
	B = []
	for i in A:
		if i < 0:
			B.append(0)
		else:
			B.append(i)
	return B

Matrix_corrected = []
Matrix_uncorrected = []

from numpy.random import choice


def select_single_change(Phasomes,choice):

	changes = []
	for var in Phasomes:
		diff = 0

		for i in range(0,len(var)):
			if var[i] != choice[i]:
				diff = diff + 1
		if diff == 1:
			changes.append(var)


	return changes

## To change the sample sizes compared replace the range with desired range so to compare a range of samples sizes between 1 and 10 do : for ier in range(1,10)

for iter in range(1,100):
	print(iter)

	Results = []

	##
	# This population is the seed for the evolution model it consists of 64 phasotypes (do print(Phasomes) to see the distribution) replace any value here to seed the population
	# The population is evolved for: 100 generations to edit this change for evolve in range(0,100) to any number e.g to evolve for 1000 generations: for evolve in range(0,1000)
	# A total of 20 repetitions is used here but to edit to 100 repetitions for example do: for rep in range(0,100):
	##
	for rep in range(0,20):
		population = [0, 0, 0, 0, 0, 0, 0, 0, 0, 0, 0, 0, 0, 0, 0, 0, 0, 0, 0, 0, 0, 0, 0, 0, 0, 100, 0, 0, 0, 0, 0, 0, 0, 0, 0, 0, 0, 0, 0, 0, 0, 0, 0, 0, 0, 0, 0, 0, 0, 0, 0, 0, 0, 0, 0, 0, 0, 0, 0, 0, 0, 0, 0, 0]
				
		for evolve in range(0,100):


			draw = choice(Phasomes, 1,p=normalise(population))[0]		

			choices = select_single_change(Phasomes,draw)	
	
			pick = random.choice(choices)

			population[Phasomes.index(pick)] = population[Phasomes.index(pick)] + 1

		n_pop = []
		for u in population:
			n_pop.append(u/sum(population))
	
		Results.append(n_pop)


	sampled_data = random_sampling(Results, iter)
	sampled_data_divergence = []


	for s_value in range(0,len(sampled_data)):
		sampled_data_divergence.append(distance.jensenshannon(sampled_data[s_value], Results[s_value])) ## Here

	Matrix_uncorrected.append(sampled_data_divergence)


	corrected_data_divergence = []

	for run in range(0,len(sampled_data)):
		on_ratio = ON_Ratio(Results[run], Phasomes)

		correction = parsimony_algorithm(sampled_data[run], on_ratio, Phasomes)[-1][-1]
		corrected_data_divergence.append(distance.jensenshannon(correction, Results[run])) ## Here

	Matrix_corrected.append(corrected_data_divergence)

	#def parsimony_algorithm(Distribution, Sweep_Aim, Phasotypes):

	"""
	## Get one example
	print(Results[0])
	print(parsimony_algorithm(sampled_data[0], on_ratio, Phasomes)[-1][-1])
	print(sampled_data[0])
	print(Phasomes)
	quit()
	"""


file1 = open("Corrected_Divergences.csv","w")

file2 = open("UnCorrected_Divergences.csv","w")


for i in range(0, len(Matrix_corrected)):
	file1.write(str(i + 1) + "\t" + "\t".join(to_string(Matrix_corrected[i])) + "\n")
	file2.write(str(i + 1) + "\t" + "\t".join(to_string(Matrix_uncorrected[i])) + "\n")

file1.close()
file2.close()
