# Supplementary material for: Novel method for prediction of combinatorial phase-variable gene expression states
Source: MethodsX. 2023 Sep 22;11:102392. doi: 10.1016/j.mex.2023.102392 (PMC10561117; doi:10.1016/j.mex.2023.102392)
Supplement: Supplementary file 5 [file mmc5.zip]

Archive with 1 entries (1 files):
- mmc5.py
