# Supplementary material for: Novel method for prediction of combinatorial phase-variable gene expression states
Source: MethodsX. 2023 Sep 22;11:102392. doi: 10.1016/j.mex.2023.102392 (PMC10561117; doi:10.1016/j.mex.2023.102392)
Supplement: Supplementary file 5 [file mmc5.zip › mmc5.py]

import os
import itertools
import parsimony_v2
import random
import sklearn
from scipy.stats import entropy
from sklearn import metrics
import scipy
from scipy.spatial import distance


def phasome(A):
	E = []
	for B in A:
		C = ""
		for D in B:
			C = C + str(D)
		E.append(C)
	return E

def to_numerical(A):
	B = []
	for i in A:	
		B.append(i/100)
	return B

def normalise_to_sum(A):
	maximum = sum(A)
	B = []
	for i in A:
		B.append(i/maximum)
	return B

def to_float(A):
	B = []
	for i in A:
		B.append(float(i))
	return B


def to_string(A):
	B = []
	for i in A:
		B.append(str(i))
	return B

def sum_of_squares(A,B):

	value = 0
	
	i = 0
	for I in A:
		value = value + (float(I) - float(B[i]))*(float(I) - float(B[i]))
		i = i + 1

	return value


Matrix_corrected = []


Input_file = open("for_algorithm_input.csv").read().split("\n")

Phasotypes = phasome(list(itertools.product([0, 1], repeat=len(Input_file[0].split(",")[1:]))))


Distribution = [0]*len(Phasotypes)


for line in Input_file[2:]:
	l = line.split(",")[1:]
	pt = "".join(l)
	if pt in Phasotypes:
		Distribution[Phasotypes.index(pt)] = Distribution[Phasotypes.index(pt)] + 1


Distribution_in_vitro = normalise_to_sum(Distribution)

Sweep = to_numerical(to_float(Input_file[1].split(",")[1:]))


Output = open("Corrected_Divergences.csv","w")

Matrix = []

### Edit sample size and ranges here.... e.g. to compare sample sizes of 1 - 10 do: for sample in range(1,10):

for sample in range(1,101):
	print(sample)
	Line = [sample]
	

	samples = []
	for iter in range(0,20):
		samples.append(random.choices(Phasotypes, weights=Distribution_in_vitro, k=sample))
			
	corrected_pop = []
	sampled_pop = []
	for d in samples:
		distribution = [0]*len(Phasotypes)
		for D in d:
			distribution[Phasotypes.index(D)] = distribution[Phasotypes.index(D)] + 1
		sampled_pop.append(distribution)
		corrected_pop.append(parsimony_v2.parsimony_algorithm(normalise_to_sum(distribution), Sweep, Phasotypes)[1][-1])

	
	
	sampled_div = []
	correct_div = []

	#### SUMs not equally 1 for some reason ... current theory somewhere when correcting for values < 0 and 1 <

	for i in range(0,len(sampled_pop)):

		sampled_div.append(distance.jensenshannon(normalise_to_sum(sampled_pop[i]), Distribution_in_vitro))
		correct_div.append(distance.jensenshannon(corrected_pop[i], Distribution_in_vitro))
	Line = Line + sampled_div + correct_div
	Matrix.append(Line)
	


for l in Matrix:
	Output.write(",".join(to_string(l)) + "\n")


Output.close()


 
