# Supplementary material for: Novel method for prediction of combinatorial phase-variable gene expression states
Source: MethodsX. 2023 Sep 22;11:102392. doi: 10.1016/j.mex.2023.102392 (PMC10561117; doi:10.1016/j.mex.2023.102392)
Supplement: Supplementary file 6 [file mmc6.zip › mmc6.txt]

## Read me
Author: Jonathan Holmes

Assocaited Script : Algorithm_V1.1.py

For function of Algorithm please refer to unpublished paper (email: jh795@leicester.ac.uk).

## To use

The alogirthm runs in python version 3. To my knowledge no prior libriaries are used in the running of the scripts. 

Input file: A file containing Gene ON % from sweep collected genescan data and the ON/OFF states (See example: for_algorith_input.csv) for a set of indiviual colony data in .csv format. 

Output file: Any file name.

Use:

Python3 Algorithm_V1.1.py for_algorithm_input.csv Output_Data.csv

The corrected output data will be found in the file named: Output_Data.csv and will contain:

1) A correct sweep ON % (fraction), which can be compared to the input ON % to check for errors in the code.
2) A corrected distribution of each phasotype with each possible phasotype given an assoaciated fraction (*100 for %) of the total population.

 
